# Supplementary material for: Investigating the Antibacterial Effect of a Novel Gallic Acid-Based Green Sanitizer Formulation
Source: Foods. 2024 Oct 19;13(20):3322. doi: 10.3390/foods13203322 (PMC11507653; doi:10.3390/foods13203322)
Supplement: Supplementary file 1 [file foods-13-03322-s001.zip]

Archive with 1 entries (1 files):
- foods-3197362-supplementary.pdf
